# Supplementary material for: The relationship between sport types, sex and visual attention as assessed in a multiple object tracking task
Source: Front Psychol. 2023 Feb 23;14:1099254. doi: 10.3389/fpsyg.2023.1099254 (PMC9996032; doi:10.3389/fpsyg.2023.1099254)
Supplement: Supplementary file 1 [file Table_1.XLSX]

## Sheet: Sheet1
gender	sport type	tracking accuracy
male	open skill sport	0.6
male	open skill sport	0.37
male	open skill sport	0.53
male	open skill sport	0.63
male	open skill sport	0.47
male	open skill sport	0.57
male	open skill sport	0.67
male	open skill sport	0.63
male	open skill sport	0.53
male	open skill sport	0.47
male	open skill sport	0.37
male	open skill sport	0.53
male	open skill sport	0.57
male	open skill sport	0.5
male	open skill sport	0.53
male	open skill sport	0.57
male	open skill sport	0.37
male	open skill sport	0.43
male	open skill sport	0.53
male	open skill sport	0.47
male	open skill sport	0.47
male	open skill sport	0.63
female	open skill sport	0.76
female	open skill sport	0.47
female	open skill sport	0.47
female	open skill sport	0.53
female	open skill sport	0.47
female	open skill sport	0.43
female	open skill sport	0.47
female	open skill sport	0.5
female	open skill sport	0.37
female	open skill sport	0.53
female	open skill sport	0.5
female	open skill sport	0.5
female	open skill sport	0.57
female	open skill sport	0.47
female	open skill sport	0.47
female	open skill sport	0.65
female	open skill sport	0.47
female	open skill sport	0.4
female	open skill sport	0.53
female	open skill sport	0.47
female	open skill sport	0.57
female	open skill sport	0.57
male	closed skill sport	0.43
male	closed skill sport	0.43
male	closed skill sport	0.37
male	closed skill sport	0.4
male	closed skill sport	0.47
male	closed skill sport	0.5
male	closed skill sport	0.4
male	closed skill sport	0.47
male	closed skill sport	0.37
male	closed skill sport	0.4
male	closed skill sport	0.57
male	closed skill sport	0.4
male	closed skill sport	0.27
male	closed skill sport	0.4
male	closed skill sport	0.43
male	closed skill sport	0.47
male	closed skill sport	0.53
male	closed skill sport	0.63
male	closed skill sport	0.37
male	closed skill sport	0.33
male	closed skill sport	0.37
male	closed skill sport	0.47
female	closed skill sport	0.3
female	closed skill sport	0.3
female	closed skill sport	0.33
female	closed skill sport	0.3
female	closed skill sport	0.23
female	closed skill sport	0.37
female	closed skill sport	0.33
female	closed skill sport	0.27
female	closed skill sport	0.37
female	closed skill sport	0.23
female	closed skill sport	0.2
female	closed skill sport	0.27
female	closed skill sport	0.35
female	closed skill sport	0.37
female	closed skill sport	0.3
female	closed skill sport	0.27
female	closed skill sport	0.37
female	closed skill sport	0.35
female	closed skill sport	0.3
female	closed skill sport	0.33
female	closed skill sport	0.27
female	closed skill sport	0.27
male	non-athletes	0.42
male	non-athletes	0.47
male	non-athletes	0.43
male	non-athletes	0.37
male	non-athletes	0.47
male	non-athletes	0.53
male	non-athletes	0.4
male	non-athletes	0.5
male	non-athletes	0.37
male	non-athletes	0.43
male	non-athletes	0.37
male	non-athletes	0.48
male	non-athletes	0.43
male	non-athletes	0.4
male	non-athletes	0.43
male	non-athletes	0.37
male	non-athletes	0.53
male	non-athletes	0.67
male	non-athletes	0.37
male	non-athletes	0.4
male	non-athletes	0.3
male	non-athletes	0.5
female	non-athletes	0.33
female	non-athletes	0.33
female	non-athletes	0.37
female	non-athletes	0.33
female	non-athletes	0.23
female	non-athletes	0.37
female	non-athletes	0.3
female	non-athletes	0.27
female	non-athletes	0.37
female	non-athletes	0.37
female	non-athletes	0.27
female	non-athletes	0.3
female	non-athletes	0.33
female	non-athletes	0.37
female	non-athletes	0.37
female	non-athletes	0.33
female	non-athletes	0.37
female	non-athletes	0.4
female	non-athletes	0.38
female	non-athletes	0.33
female	non-athletes	0.27
female	non-athletes	0.3
